# Supplementary material for: Distinct Proteomic Profile of Spermatozoa from Men with Seminomatous and Non-Seminomatous Testicular Germ Cell Tumors
Source: Int J Mol Sci. 2020 Jul 8;21(14):4817. doi: 10.3390/ijms21144817 (PMC7404221; doi:10.3390/ijms21144817)
Supplement: Supplementary file 1 [file ijms-21-04817-s001.zip]

Archive with 2 entries (2 files):
- Supplementary Files/Supplementary Table 1.docx
- Supplementary Files/Supplementary Table 2.docx
